# Supplementary material for: High concordance rate of capillary electrophoresis workflow for microsatellite instability analysis and mismatch repair (MMR) immunostaining in colorectal carcinoma
Source: PLoS One. 2023 Apr 25;18(4):e0284227. doi: 10.1371/journal.pone.0284227 (PMC10128978; doi:10.1371/journal.pone.0284227)
Supplement: S1 Table — (XLS) [file pone.0284227.s001.xls]

## Sheet: Supplymentary table 1
	Supplementary Table1. MSI status defined by the five mononucleotides repeat markers of CRC cases analyzed using MMR-IHC, GeneScan and MSI-PCR
	Case NO.		MMR-IHC					GeneScan	MSI-PCR		n=12			MMR-IHC
			MLH1	MSH2	PMS2	MSH6								Preserved		Loss
	1		Preserved	Preserved	Preserved	Loss*		MSS	MSS		GeneScan/ MSI-PCR	MSS		8		2*
	2		Preserved	Preserved	Preserved	Preserved		MSS	MSS
	3		Preserved	Preserved	Preserved	Preserved		MSS	MSS			MSI-H		0		2
	4		Preserved	Preserved	Preserved	Loss*		MSS	MSS
	5		Loss	Preserved	Loss	Preserved		MSI-H	MSI-H
	6		Preserved	Preserved	Preserved	Preserved		MSS	MSS
	7		Preserved	Preserved	Preserved	Preserved		MSS	MSS
	8		Preserved	Preserved	Preserved	Preserved		MSS	MSS
	9		Preserved	Preserved	Preserved	Preserved		MSS	MSS
	10		Preserved	Preserved	Preserved	Preserved		MSS	MSS
	11		Preserved	Preserved	Preserved	Preserved		MSS	MSS
	12		Loss	Preserved	Loss	Preserved		MSI-H	MSI-H
	*Discordant cases (n = 2) were showed loss of MSH6 protein expression, GeneScan and MSI-PCR were MSS.
	MSS: microsatellite stable, MSI-H: microsatellite instability-high

## Sheet: 工作表2
	IHC				Promega GeneScan	MSI PCR
Case NO.	MLH1	MSH2	PMS2	MSH6		High Resolution
16MS0001	Preserved	Preserved	Preserved	Loss	MSS	MSS
16MS0076	Preserved	Preserved	Preserved	Preserved	MSS	MSS
16MS0081	Preserved	Preserved	Preserved	Preserved	MSS	MSS
16MS0085	Preserved	Preserved	Preserved	Loss	MSS	MSS
16MS0092	Loss	Preserved	Loss	Preserved	MSI-H	MSI-H
16MS0096	Preserved	Preserved	Preserved	Preserved	MSS	MSS
16MS0101	Preserved	Preserved	Preserved	Preserved	MSS	MSS
16MS0107	Preserved	Preserved	Preserved	Preserved	MSS	MSS
17MS0006	Preserved	Preserved	Preserved	Preserved	MSS	MSS
17MS0011	Preserved	Preserved	Preserved	Preserved	MSS	MSS
17MS0020	Preserved	Preserved	Preserved	Preserved	MSS	MSS
17MS0033	Loss	Preserved	Loss	Preserved	MSI-H	MSI-H
		IHC
	n=12	Preserved	Loss
		8	4
		MSS	MSS	MSI-H
	MSI PCR	8	2	2
	Promega GeneScan	8	2	2
